# Supplementary material for: Determination of the Optimal Bacterial DNA Extraction Method to Explore the Urinary Microbiota
Source: Int J Mol Sci. 2022 Jan 25;23(3):1336. doi: 10.3390/ijms23031336 (PMC8835916; doi:10.3390/ijms23031336)
Supplement: Supplementary file 1 [file ijms-23-01336-s001.zip]

Archive with 1 entries (1 files):
- ijms-1548482-supplementary.pdf
